# Supplementary material for: Last Glacial Maximum led to community-wide population expansion in a montane songbird radiation in highland Papua New Guinea
Source: BMC Evol Biol. 2020 Jul 11;20:82. doi: 10.1186/s12862-020-01646-z (PMC7353695; doi:10.1186/s12862-020-01646-z)
Supplement: Supplementary file 5 — Additional file 5 Table S1. Details of samples used in this study along with the number of cleaned reads obtained from Illumina sequencing and details on COI gene amplification. Museum abbreviation: BMNHC = Burke Museum of Natural History and Culture, Seattle, USA. [file 12862_2020_1646_MOESM5_ESM.xlsx]

## Sheet: Sheet1
Sample ID	Museum ID	Taxon	Locality	Elevation	Latitude	Longitude	Number of clean reads (in millions)	Amplified COI gene
8991	This study	Sericornis nouhuysi	Mt. Wilhelm, Papua New Guinea	1700	-5.75583	145.236	0.6	Yes
8996	This study	Sericornis nouhuysi	Mt. Wilhelm, Papua New Guinea	1700	-5.75583	145.236	0.54	Yes
8992	This study	Sericornis nouhuysi	Mt. Wilhelm, Papua New Guinea	1700	-5.75583	145.236	2.82	Yes
9016	This study	Sericornis nouhuysi	Mt. Wilhelm, Papua New Guinea	1700	-5.75583	145.236	1.15	Yes
9395	This study	Sericornis nouhuysi	Mt. Wilhelm, Papua New Guinea	1700	-5.75583	145.236	1.23	Yes
6484	This study	Sericornis nouhuysi	Finisterre range, Papua New Guinea	1700	-6.16025	146.841	1.03	No
6323	This study	Sericornis nouhuysi	Finisterre range, Papua New Guinea	1700	-6.16283	146.839	0.34	Yes
9007	This study	Sericornis nouhuysi	Mt. Wilhelm, Papua New Guinea	1700	-5.75583	145.236	1.57	Yes
8941	This study	Sericornis nouhuysi	Mt. Wilhelm, Papua New Guinea	2200	-5.75944	145.18	0.45	Yes
8957	This study	Sericornis nouhuysi	Mt. Wilhelm, Papua New Guinea	2200	-5.75944	145.18	0.47	Yes
8955	This study	Sericornis nouhuysi	Mt. Wilhelm, Papua New Guinea	2200	-5.75944	145.18	0.52	Yes
8945	This study	Sericornis nouhuysi	Mt. Wilhelm, Papua New Guinea	2200	-5.75944	145.18	0.96	No
5435	This study	Sericornis nouhuysi	Mt. Wilhelm, Papua New Guinea	2200	-5.75944	145.18	0.32	No
8782	This study	Sericornis nouhuysi	Mt. Wilhelm, Papua New Guinea	2700	-5.81583	145.151	0.57	Yes
8803	This study	Sericornis nouhuysi	Mt. Wilhelm, Papua New Guinea	2700	-5.81583	145.151	0.54	Yes
9461	This study	Sericornis nouhuysi	Mt. Wilhelm, Papua New Guinea	2700	-5.81583	145.151	1.72	Yes
8768	This study	Sericornis nouhuysi	Mt. Wilhelm, Papua New Guinea	2700	-5.81583	145.151	0.61	Yes
9466	This study	Sericornis nouhuysi	Mt. Wilhelm, Papua New Guinea	2700	-5.81583	145.151	1.09	Yes
9415	This study	Sericornis nouhuysi	Mt. Wilhelm, Papua New Guinea	2700	-5.81583	145.151	1.48	Yes
9416	This study	Sericornis nouhuysi	Mt. Wilhelm, Papua New Guinea	2700	-5.81583	145.151	0.64	Yes
8835	This study	Sericornis nouhuysi	Mt. Wilhelm, Papua New Guinea	2700	-5.81583	145.151	1.65	Yes
9417	This study	Sericornis nouhuysi	Mt. Wilhelm, Papua New Guinea	2700	-5.81583	145.151	1.51	Yes
8834	This study	Sericornis nouhuysi	Mt. Wilhelm, Papua New Guinea	2700	-5.81583	145.151	0.55	Yes
9419	This study	Sericornis nouhuysi	Mt. Wilhelm, Papua New Guinea	2700	-5.81583	145.151	1.15	Yes
8833	This study	Sericornis nouhuysi	Mt. Wilhelm, Papua New Guinea	2700	-5.81583	145.151	1.26	Yes
5484	This study	Sericornis nouhuysi	Mt. Wilhelm, Papua New Guinea	2700	-5.81583	145.151	0.52	Yes
9437	This study	Sericornis nouhuysi	Mt. Wilhelm, Papua New Guinea	2700	-5.81583	145.151	0.98	Yes
8826	This study	Sericornis nouhuysi	Mt. Wilhelm, Papua New Guinea	2700	-5.81583	145.151	0.53	Yes
8787	This study	Sericornis nouhuysi	Mt. Wilhelm, Papua New Guinea	2700	-5.81583	145.151	0.43	Yes
5607	This study	Sericornis nouhuysi	Mt. Wilhelm, Papua New Guinea	3200	-5.805	145.072	0.28	No
5691	This study	Sericornis nouhuysi	Mt. Wilhelm, Papua New Guinea	3200	-5.805	145.072	0.42	No
8751	This study	Sericornis nouhuysi	Mt. Wilhelm, Papua New Guinea	3700	-5.78611	145.059	1.07	Yes
8750	This study	Sericornis nouhuysi	Mt. Wilhelm, Papua New Guinea	3700	-5.78611	145.059	0.49	Yes
8931	This study	Aethomyias papuensis	Mt. Wilhelm, Papua New Guinea	2200	-5.75944	145.18	1.47	Yes
8932	This study	Aethomyias papuensis	Mt. Wilhelm, Papua New Guinea	2200	-5.75944	145.18	0.53	Yes
9422	This study	Aethomyias papuensis	Mt. Wilhelm, Papua New Guinea	2700	-5.81583	145.151	1.35	Yes
9423	This study	Aethomyias papuensis	Mt. Wilhelm, Papua New Guinea	2700	-5.81583	145.151	1.03	Yes
5398	This study	Aethomyias papuensis	Mt. Wilhelm, Papua New Guinea	2700	-5.81583	145.151	1.27	Yes
9442	This study	Aethomyias papuensis	Mt. Wilhelm, Papua New Guinea	2700	-5.81583	145.151	1.92	Yes
9446	This study	Aethomyias papuensis	Mt. Wilhelm, Papua New Guinea	2700	-5.81583	145.151	1.61	Yes
8837	This study	Aethomyias papuensis	Mt. Wilhelm, Papua New Guinea	2700	-5.81583	145.151	1.57	Yes
9435	This study	Aethomyias papuensis	Mt. Wilhelm, Papua New Guinea	2700	-5.81583	145.151	1.85	Yes
8765	This study	Aethomyias papuensis	Mt. Wilhelm, Papua New Guinea	2700	-5.81583	145.151	1.65	Yes
8804	This study	Aethomyias papuensis	Mt. Wilhelm, Papua New Guinea	2700	-5.81583	145.151	1.4	Yes
8841	This study	Aethomyias papuensis	Mt. Wilhelm, Papua New Guinea	2700	-5.81583	145.151	1.54	Yes
8839	This study	Aethomyias papuensis	Mt. Wilhelm, Papua New Guinea	2700	-5.81583	145.151	1.02	Yes
8840	This study	Aethomyias papuensis	Mt. Wilhelm, Papua New Guinea	2700	-5.81583	145.151	1.98	Yes
5513	This study	Aethomyias papuensis	Mt. Wilhelm, Papua New Guinea	2700	-5.81583	145.151	1.14	Yes
5514	This study	Aethomyias papuensis	Mt. Wilhelm, Papua New Guinea	2700	-5.81583	145.151	1.21	Yes
9400	This study	Aethomyias papuensis	Mt. Wilhelm, Papua New Guinea	2700	-5.81583	145.151	0.8	Yes
8756	This study	Aethomyias papuensis	Mt. Wilhelm, Papua New Guinea	3200	-5.805	145.072	1.42	Yes
5621	This study	Aethomyias papuensis	Mt. Wilhelm, Papua New Guinea	3200	-5.805	145.072	1.93	Yes
8710	This study	Aethomyias papuensis	Mt. Wilhelm, Papua New Guinea	3700	-5.78611	145.059	1.75	Yes
8718	This study	Aethomyias papuensis	Mt. Wilhelm, Papua New Guinea	3700	-5.78611	145.059	1.22	Yes
8729	This study	Aethomyias papuensis	Mt. Wilhelm, Papua New Guinea	3700	-5.78611	145.059	1.57	Yes
5199	This study	Aethomyias perspicillatus	Mt. Wilhelm, Papua New Guinea	1700	-5.75583	145.236	1.26	No
5192	This study	Aethomyias perspicillatus	Mt. Wilhelm, Papua New Guinea	1700	-5.75583	145.236	1.61	Yes
8988	This study	Aethomyias perspicillatus	Mt. Wilhelm, Papua New Guinea	1700	-5.75583	145.236	0.89	Yes
8987	This study	Aethomyias perspicillatus	Mt. Wilhelm, Papua New Guinea	1700	-5.75583	145.236	1.3	Yes
8993	This study	Aethomyias perspicillatus	Mt. Wilhelm, Papua New Guinea	1700	-5.75583	145.236	0.94	Yes
8994	This study	Aethomyias perspicillatus	Mt. Wilhelm, Papua New Guinea	1700	-5.75583	145.236	1.74	Yes
8986	This study	Aethomyias perspicillatus	Mt. Wilhelm, Papua New Guinea	1700	-5.75583	145.236	1.96	Yes
9376	This study	Aethomyias perspicillatus	Mt. Wilhelm, Papua New Guinea	1700	-5.75583	145.236	0.91	Yes
8946	This study	Aethomyias perspicillatus	Mt. Wilhelm, Papua New Guinea	2200	-5.75944	145.18	0.79	Yes
8954	This study	Aethomyias perspicillatus	Mt. Wilhelm, Papua New Guinea	2200	-5.75944	145.18	1.44	Yes
5292	This study	Aethomyias perspicillatus	Mt. Wilhelm, Papua New Guinea	2200	-5.75944	145.18	1.23	Yes
5329	This study	Aethomyias perspicillatus	Mt. Wilhelm, Papua New Guinea	2200	-5.75944	145.18	1.31	Yes
5293	This study	Aethomyias perspicillatus	Mt. Wilhelm, Papua New Guinea	2200	-5.75944	145.18	1.18	Yes
5341	This study	Aethomyias perspicillatus	Mt. Wilhelm, Papua New Guinea	2200	-5.75944	145.18	1.51	Yes
8966	This study	Aethomyias perspicillatus	Mt. Wilhelm, Papua New Guinea	2200	-5.75944	145.18	1.01	Yes
8922	This study	Aethomyias perspicillatus	Mt. Wilhelm, Papua New Guinea	2200	-5.75944	145.18	1.51	Yes
AWH 224	BMNHC 76468	Sericornis frontalis	Unumgar State Forest, New South Wales, Australia	NA	-28.4407	152.688	2.14	Yes
AWH 229	BMNHC 76453	Neosericornis citreogularis	Unumgar State Forest, New South Wales, Australia	NA	-28.4407	152.688	1.52	Yes
AWH275	BMNHC 76497	Neosericornis citreogularis	Ewingar State Forest, New South Wales, Australia	NA	-29.134	152.437	2.17	Yes
4930	This study	Aethomyias spilodera	Mt. Wilhelm, Papua New Guinea	700	-5.73722	145.27	1	Yes
9274	This study	Aethomyias spilodera	Mt. Wilhelm, Papua New Guinea	1200	-5.72167	145.271	1.68	Yes
ALM 1362	BMNHC 82837	Aethomyias spilodera	Tau'telo Camp, Chimbu Province, Papua New Guinea	NA	-6.6959	144.975	7.22	Yes
9298	This study	Aethomyias arfakianus	Mt. Wilhelm, Papua New Guinea	1200	-5.72167	145.271	1.24	Yes
SVE 1307	BMNHC 76659	Sericornis magnirostris	Myall River State Forest, New South Wales, Australia	NA	-32.2905	152.086	1.68	Yes
PNG41	This study	Crateroscelis robusta	Mt. Wilhelm, Papua New Guinea	2200	-5.75944	145.18	2.22	Yes
5482	This study	Crateroscelis robusta	Mt. Wilhelm, Papua New Guinea	2700	-5.81583	145.151	1.61	Yes
