# Supplementary material for: Last Glacial Maximum led to community-wide population expansion in a montane songbird radiation in highland Papua New Guinea
Source: BMC Evol Biol. 2020 Jul 11;20:82. doi: 10.1186/s12862-020-01646-z (PMC7353695; doi:10.1186/s12862-020-01646-z)
Supplement: Supplementary file 6 — Additional file 6 Table S2. Genetic pairwise COI distances (p distances) between various scrubwren species are shown below the diagonal and standard error estimates are shown above the diagonal. [file 12862_2020_1646_MOESM6_ESM.xlsx]

## Sheet: Sheet1
	Sericornis nouhuysi	Aethomyias papuensis	Aethomyias perspicillatus	Sericornis magnirostris	Neosericornis citreogularis	Aethomyias spilodera	Sericornis frontalis	Aethomyias arfakianus
Sericornis nouhuysi	*	0.016	0.015	0.011	0.017	0.016	0.016	0.016
Aethomyias papuensis	0.098	*	0.015	0.017	0.018	0.015	0.017	0.012
Aethomyias perspicillatus	0.09	0.073	*	0.016	0.018	0.015	0.015	0.013
Sericornis magnirostris	0.04	0.114	0.087	*	0.017	0.017	0.017	0.017
Neosericornis citreogularis	0.117	0.134	0.129	0.121	*	0.018	0.018	0.017
Aethomyias spilodera	0.103	0.081	0.079	0.113	0.118	*	0.016	0.014
Sericornis frontalis	0.1	0.102	0.088	0.112	0.121	0.092	*	0.016
Aethomyias arfakianus	0.096	0.053	0.067	0.102	0.115	0.075	0.086	*
